# Supplementary material for: Hydroxylated Tetramethoxyflavone Affects Intestinal Cell Permeability and Inhibits Cytochrome P450 Enzymes
Source: Molecules. 2024 Jan 9;29(2):322. doi: 10.3390/molecules29020322 (PMC10820070; doi:10.3390/molecules29020322)
Supplement: Supplementary file 1 [file molecules-29-00322-s001.zip]

Archive with 1 entries (1 files):
- molecules-2783340-supplementary.pdf
